# Supplementary material for: iq: an R package to estimate relative protein abundances from ion quantification in DIA-MS-based proteomics
Source: Bioinformatics. 2020 Jan 7;36(8):2611–3. doi: 10.1093/bioinformatics/btz961 (PMC7178409; doi:10.1093/bioinformatics/btz961)
Supplement: btz961_Supplementary_Data [file btz961_supplementary_data.zip]

Archive with 2 entries (2 files):
- supplementary.pdf
- supplementary-figures.pdf
